# Supplementary material for: Quantitative Risk Assessment for the Introduction of Carbapenem-Resistant Enterobacteriaceae (CPE) into Dutch Livestock Farms
Source: Antibiotics (Basel). 2022 Feb 21;11(2):281. doi: 10.3390/antibiotics11020281 (PMC8868399; doi:10.3390/antibiotics11020281)
Supplement: Supplementary file 1 [file antibiotics-11-00281-s001.zip]

Archive with 1 entries (1 files):
- antibiotics-1575401-supplementary.pdf
